# Supplementary material for: Prevention of Secondary Injury after Anterior Cruciate Ligament Reconstruction: Relationship between Pelvic-Drop and Dynamic Knee Valgus
Source: Int J Environ Res Public Health. 2023 Feb 9;20(4):3063. doi: 10.3390/ijerph20043063 (PMC9958946; doi:10.3390/ijerph20043063)
Supplement: Supplementary file 1 [file ijerph-20-03063-s001.zip]

Archive with 1 entries (1 files):
- ijerph-2144714-supplementary.pdf
